# Supplementary material for: Circadian Disruption as a Determinant of the Tumor Temporal State in Colorectal Cancer: A PRISMA-Based Systematic Review Integrating Metabolism, Immunity, and Metastasis
Source: Int J Mol Sci. 2026 Jul 10;27(14):6164. doi: 10.3390/ijms27146164 (PMC13410881; doi:10.3390/ijms27146164)
Supplement: Supplementary file 1 [file ijms-27-06164-s001.zip]

Archive with 1 entries (1 files):
- ijms-4393036-supplementary.pdf
